# Supplementary material for: The Effect of Trap Color on Catches of Monochamus galloprovincialis and Three Most Numerous Non-Target Insect Species
Source: Insects. 2022 Feb 22;13(3):220. doi: 10.3390/insects13030220 (PMC8956112; doi:10.3390/insects13030220)
Supplement: Supplementary file 1 [file insects-13-00220-s001.zip › Table S2.xlsx]

## Sheet: Table S2a
Insects
The effect of trap color on catches of Monochamus galloprovincialis and three most numerous non-target insect species
Lidia Sukovata, Aleksander Dziuk, Radosław Plewa and Tomasz Jaworski
Table S2a. The numbers of M. galloprovincialis (M. g.) beetles and three non-target species captured in the traps of different colors in the field test in 2019
Location: Międzychód Forest District (N 52.6794, E 15.6944)
Trap color	no block	24 June-9 July 2019			24 June-1 July 2019
		N females M. g.	N males M. g.	Total N M. g.	Spondylis buprestoides	Thanasimus formicarius	Thanasimus femoralis
cyan blue	1	40	6	46	6	2	44
cyan blue	2	21	4	25	9	1	40
cyan blue	3	24	11	35	0	0	57
cyan blue	4	14	3	17	0	2	58
cyan blue	9	43	6	49	6	1	26
cyan blue	10	57	6	63	6	2	32
cyan blue	11	20	3	23	13	0	30
cyan blue	12	16	3	19	1	1	47
cyan blue	13	35	3	38	10	3	85
cyan blue	14	20	3	23	6	8	64
pastel yellow	1	36	11	47	5	1	33
pastel yellow	2	21	4	25	8	4	32
pastel yellow	3	32	9	41	4	4	77
pastel yellow	4	42	8	50	4	4	74
pastel yellow	9	25	1	26	15	0	19
pastel yellow	10	24	4	28	7	1	69
pastel yellow	11	32	2	34	9	1	32
pastel yellow	12	30	2	32	1	2	39
pastel yellow	13	40	10	50	2	0	23
pastel yellow	14	44	14	58	6	9	146
reseda green	1	34	5	39	12	7	85
reseda green	2	17	6	23	0	0	5
reseda green	3	30	5	35	5	2	35
reseda green	4	23	13	36	7	0	21
reseda green	9	23	5	28	6	0	35
reseda green	10	34	5	39	18	2	71
reseda green	11	46	5	51	4	2	31
reseda green	12	18	2	20	4	2	111
reseda green	13	39	3	42	8	1	58
reseda green	14	79	6	85	6	14	173
unpainted white	1	28	9	37	26	5	47
unpainted white	2	40	4	44	14	4	43
unpainted white	3	21	9	30	28	1	28
unpainted white	4	39	11	50	0	4	57
unpainted white	9	41	2	43	16	3	57
unpainted white	10	36	5	41	2	4	61
unpainted white	11	35	5	40	10	1	58
unpainted white	12	55	4	59	8	2	57
unpainted white	13	41	1	42	5	0	43
unpainted white	14	75	12	87	5	5	85

## Sheet: Table S2b
Insects
The effect of trap color on catches of Monochamus galloprovincialis and three most numerous non-target insect species
Lidia Sukovata, Aleksander Dziuk, Radosław Plewa and Tomasz Jaworski
Table S2b. The numbers of M. galloprovincialis (M. g.) beetles and three non-target species captured in the traps of different colors in the field test in 2020
Locations: Międzychód Forest District (N 52.6684, E 15.8630) and Wronki Forest District (N 52.7608, E 16.2576)
Trap color	no block	29 June-29 July 2020
		N females M. g.	N males M. g.	Total N M. g.	Spondylis buprestoides	Thanasimus formicarius	Thanasimus femoralis
jet black	1	11	3	14	34	44	97
jet black	2	19	4	23	26	16	81
jet black	3	12	7	20	8	22	130
jet black	4	6	4	10	12	17	78
jet black	5	11	2	13	44	17	38
jet black	6	12	6	19	19	24	94
jet black	7	4	2	6	11	11	97
jet black	8	8	6	14	25	15	178
jet black	9	6	9	15	14	23	125
jet black	10	5	3	8	18	16	63
light blue	1	5	0	5	10	23	51
light blue	2	6	1	7	51	12	52
light blue	3	3	1	4	16	20	28
light blue	4	10	2	12	17	8	25
light blue	5	8	3	11	14	10	26
light blue	6	5	0	5	13	14	56
light blue	7	2	2	4	21	9	52
light blue	8	7	1	8	17	19	231
light blue	9	8	3	11	8	12	67
light blue	10	2	3	5	8	2	49
pine green	1	10	2	12	44	39	115
pine green	2	2	2	4	53	9	28
pine green	3	9	5	14	11	5	34
pine green	4	9	2	11	4	7	35
pine green	5	7	7	14	40	24	22
pine green	6	19	13	32	17	21	63
pine green	7	4	1	5	23	16	56
pine green	8	3	1	4	10	23	162
pine green	9	4	3	7	17	15	85
pine green	10	5	1	6	14	3	48
deep orange	1	11	3	14	19	31	76
deep orange	2	16	2	18	22	22	70
deep orange	3	8	1	9	20	10	57
deep orange	4	20	10	30	8	9	76
deep orange	5	13	3	17	13	21	67
deep orange	6	3	2	5	19	27	103
deep orange	7	8	2	10	10	26	203
deep orange	8	9	1	10	32	33	150
deep orange	9	5	4	9	7	9	126
deep orange	10	6	3	9	19	6	24
pure white	1	10	4	14	19	32	32
pure white	2	9	1	10	10	16	33
pure white	3	7	1	8	8	8	43
pure white	4	2	0	2	12	12	34
pure white	5	9	2	11	16	5	27
pure white	6	7	3	10	16	17	68
pure white	7	3	1	4	18	9	51
pure white	8	10	3	13	11	15	91
pure white	9	1	0	1	12	16	77
pure white	10	1	0	1	13	5	25
unpainted white	1	29	16	44	16	50	99
unpainted white	2	20	8	28	18	40	106
unpainted white	3	17	4	21	12	8	48
unpainted white	4	19	1	20	24	7	35
unpainted white	5	19	6	25	39	20	40
unpainted white	6	21	3	24	38	29	93
unpainted white	7	3	2	5	18	26	132
unpainted white	9	6	2	8	28	72	257
unpainted white	10	2	0	2	25	10	58
